# Supplementary material for: Application of non-Gaussian water diffusional kurtosis imaging in the assessment of uterine tumors: A preliminary study
Source: PLoS One. 2017 Nov 27;12(11):e0188434. doi: 10.1371/journal.pone.0188434 (PMC5703480; doi:10.1371/journal.pone.0188434)
Supplement: S1 File — (XLS) [file pone.0188434.s001.xls]

## Sheet: Data sheet
Age	Obsvr1_Tumor_D_mean	Obsvr1_Tumor_K_mean	Obsvr1_Myometrium_D_mean	Obsvr1_Myometrium_K_mean	Obsvr1_Endometrium_D_mean	Obsvr1_Endometrium_K_mean	Obsvr1_Myoma_D_mean	Obsvr1_Myoma_K_mean	Obsvr1_Tumor1_ADC_mean	Obsvr1_Myoma1_ADC_mean	Obsvr1_Myometrium1_ADC_mean	Obsvr1_Endometrium1_ADC_mean	Obsvr2_Tumor_D_mean	Obsvr2_Tumor_K_mean	Obsvr2_Myometrium_D_mean	Obsvr2_Myometrium_K_mean	Obsvr2_Endometrium_D_mean	Obsvr2_Endometrium_K_mean	Obsvr2_Myoma_D_mean	Obsvr2_Myoma_K_mean	Obsvr2_ADC Mean Tumor	Obsvr2_ADC Mean Myoma	Obsvr2_ADC Mean Myometrium	Obsvr2_ADC Mean Endometrium	Surgery(0/1)	Cervical ca_SCC	Cervical ca_AdenoCa	Cervical ca_poor-diff	Cervical ca_small cell	Corpus ca_endometrioid	Corpus ca_SCC	Corpus ca_clear cell	Corpus ca_mixed	Corpus ca_adenosquamous	Corpus ca_carcinosarcoma	Leiomyoma	Measured_malignant tumor	Measured_myometrium	Measured_endometrium	Measured_myoma	Reason_no measurement_malignant tumor	Reason_no measurement_myometrium	Reason_no measurement_endometrium
37	1.29	0.736	1.652	0.818	1.646	0.585	0.9708	0.8514	1.132	1.193	1.23	1.275	1.275	0.737	1.073	0.842	1.466	0.614	1.313	1.085	1.156	1.015	1.025	1.328	0	1	0	0	0	0	0	0	0	0	0	1	1	1	1	1
38	1.243	0.778			1.343	0.721	1.287	0.7854	1.019	1.375		1.149	1.253	0.772			1.239	0.676	1.483	0.744	1.111	1.326		1.129	0	0	0	1	0	0	0	0	0	0	0	1	1	0	1	1		3. high degree of susceptibility artifact associated with bowel gas
41	0.958	0.736	2.026	0.695	1.248	0.944	1.077	0.794	0.8702	0.9655	1.56	0.8847	1.05	0.691	1.977	0.697	1.064	0.487	1.085	0.792	0.958	1.58	1.659	0.788	0	1	0	0	0	0	0	0	0	0	0	1	1	1	1	1
41	1.106	0.8482	1.994	0.648	1.116	0.504			1.097		1.644	0.9617	1.145	0.812	1.798	0.725	1.176	0.326			1.043		1.567	0.988	1	0	1	0	0	0	0	0	0	0	0	0	1	1	1	0
47	2.472	0.5139	1.573	0.742					1.378		1.467		2.429	0.522	1.564	0.752					2.259		1.437		1	0	0	0	0	1	0	0	0	0	0	0	1	1	0	0			2. small size of endometrium due to large tumors or endometrial hyperplasia
53	1.413	0.6945	1.691	0.694					1.611		1.459		1.332	0.807	1.65	0.698					1.196		1.441		1	0	0	0	0	0	0	0	0	0	1	0	1	1	0	0			2. small size of endometrium due to large tumors or endometrial hyperplasia
65	1.096	0.6737							0.9614				1.053	1.005							1.022				1	0	0	0	0	0	0	0	1	0	0	0	1	0	0	0		3. high degree of susceptibility artifact associated with bowel gas	2. small size of endometrium due to large tumors or endometrial hyperplasia
59			1.641	0.77			1.688	0.839		1.233	1.236				1.872	0.733			1.513	0.896		1.479	1.665		1	0	0	0	0	1	0	0	0	0	0	1	0	1	0	1	2. no visible tumor on MR images		1. small size of healthy endometrium
44	0.9967	0.9724	2.035	0.677	1.478	0.45			0.898		1.721	1.408	0.99	0.978	1.908	0.688	1.286	0.152			0.922		1.712	1.064	0	1	0	0	0	0	0	0	0	0	0	0	1	1	1	0
61	0.904	0.776	1.597	0.685	1.647	0.706			0.848		1.439	1.454	0.887	0.749	1.734	0.654	1.603	0.723			0.802		1.744	1.38	0	1	0	0	0	0	0	0	0	0	0	0	1	1	1	0
64	1.166	0.714							1.133				1.27	0.74							1.166				1	0	0	0	0	1	0	0	0	0	0	0	1	0	0	0		1. small size of myometrium due to large tumors	2. small size of endometrium due to large tumors or endometrial hyperplasia
31	1.067	0.919	1.985	0.647					0.9572		1.541		1.025	0.955	1.959	0.649					0.935		1.74		1	0	0	0	0	0	0	0	0	1	0	0	1	1	0	0			1. small size of healthy endometrium
67	0.686	0.875							0.6817				0.705	1.001							0.708				1	1	0	0	0	0	0	0	0	0	0	0	1	0	0	0		3. high degree of susceptibility artifact associated with bowel gas	4. high degree of susceptibility artifact associated with bowel gas
60	1.194	0.814	1.781	0.681					1.067		1.486		1.096	0.859	1.63	0.731					1.028		1.489		1	1	0	0	0	0	0	0	0	0	0	0	1	1	0	0			1. small size of healthy endometrium
43			1.519	0.739	1.503	0.497					1.653	1.293			1.371	0.799	0.967	0.478					1.216	1.27	1	1	0	0	0	0	0	0	0	0	0	0	0	1	1	0	2. no visible tumor on MR images
89	0.943	0.898							0.9405				0.989	0.967							0.913				0	1	0	0	0	0	0	0	0	0	0	0	1	0	0	0		2. small size of myometrium due to hydrometra or pyometra	3. hydrometra or pyometra
71	0.9811	1.026							1.015				1.014	1.007							0.915				0	1	0	0	0	0	0	0	0	0	0	0	1	0	0	0		1. small size of myometrium due to large tumors	1. small size of healthy endometrium
56	0.897	1.031	1.369	0.872					0.869		1.402		0.926	1.045	1.366	0.889					0.88		1.122		1	0	0	0	0	1	0	0	0	0	0	0	1	1	0	0			1. small size of healthy endometrium
66	0.886	1.055							1.477				0.886	1.055							0.997				1	0	0	0	0	0	0	0	0	0	1	0	1	0	0	0		2. small size of myometrium due to hydrometra or pyometra	2. small size of endometrium due to large tumors or endometrial hyperplasia
47			1.389	0.869	1.515	0.624	1.698	0.642		1.841	1.217	1.303			1.779	0.685	1.307	0.746	1.964	0.607		2.449	1.519	1.174	0	0	0	0	0	0	0	0	0	0	0	1	0	1	1	1	1. no pathological proof of malignancy
72	0.986	0.9443	1.657	0.676					0.8877		1.676		0.963	0.946	1.572	0.723					0.911		1.602		0	1	0	0	0	0	0	0	0	0	0	0	1	1	0	0			3. hydrometra or pyometra
47	0.871	0.838	2.188	0.653			1.153	0.667	1.624	0.9813	1.744		1.792	0.556	2.393	0.582			1.866	0.74	1.656	1.569	2.037		1	0	0	0	0	1	0	0	0	0	0	1	1	1	0	1			2. small size of endometrium due to large tumors or endometrial hyperplasia
62	1.092	0.946	1.722	0.733	2.531	0.508			1.008		1.544	2.241	1.183	0.897	1.738	0.735	2.344	0.555			1.165		1.661	1.776	0	1	0	0	0	0	0	0	0	0	0	0	1	1	1	0
53	1.139	0.8387	1.438	0.905					1.053		1.287		1.159	0.814	1.313	0.878					1.121		1.294		0	1	0	0	0	0	0	0	0	0	0	0	1	1	0	0			1. small size of healthy endometrium
69	1.168	0.6862	2.396	0.517					1.064		2.043		1.406	0.801	1.662	0.668					1.226		1.743		0	1	0	0	0	0	0	0	0	0	0	0	1	1	0	0			1. small size of healthy endometrium
50	2.694	0.345	1.44	1.015	1.991	0.68			2.304		1.474	1.718	2.604	0.402	1.724	0.936	1.876	0.727			2.309		1.503	1.565	1	0	1	0	0	0	0	0	0	0	0	0	1	1	1	0
77	0.698	1.209							0.786				0.708	1.161							0.674				0	0	0	1	0	0	0	0	0	0	0	0	1	0	0	0		2. small size of myometrium due to hydrometra or pyometra	3. hydrometra or pyometra
46	0.7447	1.013	1.745	0.777	1.654	0.5986	1.618	0.715	0.7011	1.319	1.562	1.336	0.764	1.046	1.856	0.651	1.347	0.877	1.554	0.76	0.703	1.366	1.601	1.221	1	0	1	0	0	0	0	0	0	0	0	1	1	1	1	1
59	0.699	1.298							0.6798				0.762	1.224							0.696				1	0	0	0	0	1	0	0	0	0	0	0	1	0	0	0		1. small size of myometrium due to large tumors	2. small size of endometrium due to large tumors or endometrial hyperplasia
65	1.149	0.827							1.047				1.131	0.821							1.031				0	1	0	0	0	0	0	0	0	0	0	0	1	0	0	0		1. small size of myometrium due to large tumors	1. small size of healthy endometrium
56	1.133	1.122	2.123	0.5			1.515	0.838	1.066	1.337	2.155		1.192	1.026	2.044	0.606			1.557	0.818	1.046	1.373	1.902		0	0	0	0	0	0	0	1	0	0	0	1	1	1	0	1			2. small size of endometrium due to large tumors or endometrial hyperplasia
47			1.366	0.801	1.513	0.655	1.396	0.697		1.301	1.351	1.253			1.311	0.844	1.366	0.711	1.483	0.642		1.361	1.181	1.197	1	0	0	0	0	0	0	0	0	0	0	1	0	1	1	1	1. no pathological proof of malignancy
66	1.782	0.656	1.638	0.684					1.553		1.81		1.657	0.648	1.909	0.615					1.506		1.75		1	0	1	0	0	0	0	0	0	0	0	0	1	1	0	0			3. hydrometra or pyometra
79	0.724	0.4702							0.723				0.72	0.634							0.706				0	1	0	0	0	0	0	0	0	0	0	0	1	0	0	0		3. high degree of susceptibility artifact associated with bowel gas	4. high degree of susceptibility artifact associated with bowel gas
55	0.839	0.9201	1.719	0.71	1.038	0.953			0.8312		1.506	0.9339	0.831	0.941	1.553	0.702	1.016	0.861			0.725		1.405	0.948	0	1	0	0	0	0	0	0	0	0	0	0	1	1	1	0
66	0.663	0.2405							0.7179				0.779	0.888							0.721				0	1	0	0	0	0	0	0	0	0	0	0	1	0	0	0		3. high degree of susceptibility artifact associated with bowel gas	4. high degree of susceptibility artifact associated with bowel gas
34	1.055	0.918	1.676	0.687	1.484	0.687			0.9618		1.543	1.28	1.025	0.917	1.279	0.906	1.55	0.667			0.963		1.156	1.377	1	1	0	0	0	0	0	0	0	0	0	0	1	1	1	0
52	0.947	0.952	1.729	0.626					0.9688		1.604		1.115	0.792	1.843	0.623					1.016		1.612		0	0	1	0	0	0	0	0	0	0	0	0	1	1	0	0			3. hydrometra or pyometra
65	0.6	1.294							0.6181				0.557	1.363							0.561				0	0	0	1	0	0	0	0	0	0	0	0	1	0	0	0		2. small size of myometrium due to hydrometra or pyometra	3. hydrometra or pyometra
34	1.802	0.7264	1.466	0.767					1.601		1.225		1.675	0.726	1.414	0.826					1.71		1.28		1	0	1	0	0	0	0	0	0	0	0	0	1	1	0	0			1. small size of healthy endometrium
46	0.758	1.004	1.813	0.721					0.7011		1.626		0.761	0.941	1.404	0.712					0.684		1.404		0	1	0	0	0	0	0	0	0	0	0	0	1	1	0	0			5. severe abdominal wall ghosts
79	0.747	0.195	1.573	0.79					0.8291		1.484		0.978	0.407	1.547	0.803					1.27		1.374		1	0	1	0	0	0	0	0	0	0	0	0	1	1	0	0			2. small size of endometrium due to large tumors or endometrial hyperplasia
64	0.911	0.99	1.505	0.825					0.6972		1.505		0.924	0.973	1.351	0.873					0.809		1.224		1	1	0	0	0	0	0	0	0	0	0	0	1	1	0	0			1. small size of healthy endometrium
37	1.231	0.82	2.398	0.579	1.76	0.551			1.057		2.152	1.501	1.183	0.845	2.442	0.574	1.79	0.549			1.134		2.145	1.734	0	0	1	0	0	0	0	0	0	0	0	0	1	1	1	0
48	0.935	0.741	1.576	0.633					0.8438		1.439		0.92	0.872	2.1	0.632					0.832		1.649		0	1	0	0	0	0	0	0	0	0	0	0	1	1	0	0			1. small size of healthy endometrium
67	0.6304	1.447							0.8867				1.031	0.984							0.849				0	1	0	0	0	0	0	0	0	0	0	0	1	0	0	0		4. severe abdominal wall ghosts	5. severe abdominal wall ghosts
63							2.227	0.458		1.951									2.071	0.503		1.87			0	0	1	0	0	0	0	0	0	0	0	1	0	0	0	1	2. no visible tumor on MR images	3. high degree of susceptibility artifact associated with bowel gas	4. high degree of susceptibility artifact associated with bowel gas
30			1.734	0.609							1.553				1.603	0.625							1.531		0	0	1	0	0	0	0	0	0	0	0	0	0	1	0	0	2. no visible tumor on MR images		1. small size of healthy endometrium
72			1.752	0.657							1.542				1.752	0.71							1.548		1	0	0	0	0	0	0	0	0	0	0	0	0	1	0	0	1. no pathological proof of malignancy		1. small size of healthy endometrium
47	0.6447	1.739	1.989	0.7306					0.68		1.756		0.637	1.748	2.032	0.722					0.588		1.759		0	0	0	0	1	0	0	0	0	0	0	0	1	1	0	0			1. small size of healthy endometrium
68	1.112	0.8867							1.013				1.058	0.931							0.936				0	0	1	0	0	0	0	0	0	0	0	0	1	0	0	0		3. high degree of susceptibility artifact associated with bowel gas	1. small size of healthy endometrium
43			1.596	0.787	1.45	0.684					1.919	1.094			1.599	0.743	1.449	0.621					1.33	1.331	0	0	0	0	0	0	0	0	0	0	0	0	0	1	1	0	1. no pathological proof of malignancy
42			1.428	0.773	1.662	0.604	1.041	0.931		0.8984	1.235	1.507			1.366	0.79	1.689	0.57	1.013	0.958		1.277	1.335	1.506	0	0	0	0	0	0	0	0	0	0	0	1	0	1	1	1	1. no pathological proof of malignancy
42	0.7706	1.019	1.781	0.713			1.057	0.951	0.7009	1.643	1.53		0.74	0.976	1.656	0.687			1.828	0.685	0.689	1.554	1.528		0	1	0	0	0	0	0	0	0	0	0	1	1	1	0	1			1. small size of healthy endometrium
38			1.986	0.653	1.537	0.656					1.581	1.38			2.069	0.625	1.686	0.713					1.805	1.156	1	0	1	0	0	0	0	0	0	0	0	0	0	1	1	0	2. no visible tumor on MR images
71	0.9496	1.236							0.8648				0.903	1.244							0.82				1	0	0	0	0	0	0	0	1	0	0	0	1	0	0	0		2. small size of myometrium due to hydrometra or pyometra	3. hydrometra or pyometra
43	0.9266	0.9946	1.368	0.795	0.912	0.743			0.8504		1.1	0.6435	0.917	0.977	1.291	0.977	0.722	0.441			0.875		1.071	0.733	0	1	0	0	0	0	0	0	0	0	0	0	1	1	1	0
58	0.9835	0.985	1.524	0.74					0.8889		1.535		0.976	1.027	1.601	0.727					0.884		1.459		1	1	0	0	0	0	0	0	0	0	0	0	1	1	0	0			1. small size of healthy endometrium
																									26	25	12	3	1	6	0	1	2	1	2	12	48	41	19	12
